# Supplementary material for: A revision of the Solanum elaeagnifolium clade (Elaeagnifolium clade; subgenus Leptostemonum, Solanaceae)
Source: PhytoKeys. 2017 Aug 7;(84):1–104. doi: 10.3897/phytokeys.84.12695 (PMC5624188; doi:10.3897/phytokeys.84.12695)
Supplement: XML Treatment for Solanum [file phytokeys.84.12695-treatment1.xml]

<!DOCTYPE tp:taxon-treatment
  PUBLIC "-//TaxonX//DTD Taxonomic Treatment Publishing DTD v0 20100105//EN" "tax-treatment-NSO.dtd">
<tp:taxon-treatment xmlns:tp="http://www.plazi.org/taxpub"><tp:treatment-meta><kwd-group><label>Taxon classification</label><kwd><named-content xmlns:xlink="http://www.w3.org/1999/xlink" content-type="kingdom">Plantae</named-content></kwd><kwd><named-content xmlns:xlink="http://www.w3.org/1999/xlink" content-type="order">Solanales</named-content></kwd><kwd><named-content xmlns:xlink="http://www.w3.org/1999/xlink" content-type="family">Solanaceae</named-content></kwd></kwd-group><mixed-citation publication-type="journal"><person-group><name><surname>Knapp</surname><given-names>Sandra</given-names></name><name><surname>Sagona</surname><given-names>Eva</given-names></name><name><surname>Carbonell</surname><given-names>Anna K.Z.</given-names></name><name><surname>Chiarini</surname><given-names>Franco</given-names></name></person-group><article-title>A revision of the <italic><tp:taxon-name><tp:taxon-name-part taxon-name-part-type="genus" reg="Solanum">Solanum</tp:taxon-name-part> <tp:taxon-name-part taxon-name-part-type="species" reg="elaeagnifolium">elaeagnifolium</tp:taxon-name-part></tp:taxon-name></italic> clade (Elaeagnifolium clade; subgenus <tp:taxon-name><tp:taxon-name-part taxon-name-part-type="subgenus" reg="Leptostemonum">Leptostemonum</tp:taxon-name-part></tp:taxon-name>, <tp:taxon-name><tp:taxon-name-part taxon-name-part-type="family">Solanaceae</tp:taxon-name-part></tp:taxon-name>)</article-title><source>PhytoKeys</source><day>7</day><month>8</month><year>2017</year><volume>2017</volume><issue>84</issue><fpage>1</fpage><lpage>104</lpage><pub-id pub-id-type="doi">10.3897/phytokeys.84.12695</pub-id></mixed-citation></tp:treatment-meta><tp:nomenclature><label>The Elaeagnifolium clade of</label><tp:taxon-name>
            <tp:taxon-name-part taxon-name-part-type="genus" reg="Solanum">Solanum</tp:taxon-name-part>
          </tp:taxon-name><tp:taxon-authority>, sensu Stern et al. (2011) and Wahlert et al. (2014)</tp:taxon-authority><tp:nomenclature-citation-list><tp:nomenclature-citation><tp:taxon-name>
                <tp:taxon-name-part taxon-name-part-type="genus" reg="Solanum">Solanum</tp:taxon-name-part> <tp:taxon-name-part taxon-name-part-type="infraspecific-rank">section</tp:taxon-name-part> <tp:taxon-name-part taxon-name-part-type="section" reg="Leprophora">Leprophora</tp:taxon-name-part></tp:taxon-name><comment>Dunal, Hist. <tp:taxon-name><tp:taxon-name-part taxon-name-part-type="genus" reg="Solanum">Solanum</tp:taxon-name-part></tp:taxon-name> 125, 181. 1813. Type species. <tp:taxon-name><tp:taxon-name-part taxon-name-part-type="genus" reg="Solanum">S.</tp:taxon-name-part> <tp:taxon-name-part taxon-name-part-type="species" reg="elaeagnifolium">elaeagnifolium</tp:taxon-name-part></tp:taxon-name> Cav.</comment></tp:nomenclature-citation><tp:nomenclature-citation><tp:taxon-name>
                <tp:taxon-name-part taxon-name-part-type="genus" reg="Solanum">Solanum</tp:taxon-name-part> <tp:taxon-name-part taxon-name-part-type="species" reg="ellipticum">ellipticum</tp:taxon-name-part></tp:taxon-name><comment>species group sensu Whalen (1989), <tp:taxon-name><tp:taxon-name-part taxon-name-part-type="genus" reg="Solanum">S.</tp:taxon-name-part> <tp:taxon-name-part taxon-name-part-type="species" reg="elaeagnifolium">elaeagnifolium</tp:taxon-name-part></tp:taxon-name> only, excl. type.</comment></tp:nomenclature-citation><tp:nomenclature-citation><tp:taxon-name>
                <tp:taxon-name-part taxon-name-part-type="genus" reg="Solanum">Solanum</tp:taxon-name-part> <tp:taxon-name-part taxon-name-part-type="species" reg="vespertilio">vespertilio</tp:taxon-name-part></tp:taxon-name><comment>group sensu Whalen (1989), <tp:taxon-name><tp:taxon-name-part taxon-name-part-type="genus" reg="Solanum">S.</tp:taxon-name-part> <tp:taxon-name-part taxon-name-part-type="species" reg="houstonii">houstonii</tp:taxon-name-part></tp:taxon-name> only [as <tp:taxon-name><tp:taxon-name-part taxon-name-part-type="genus" reg="Solanum">S.</tp:taxon-name-part> <tp:taxon-name-part taxon-name-part-type="species" reg="tridynamum">tridynamum</tp:taxon-name-part></tp:taxon-name>], excl. type.</comment></tp:nomenclature-citation><tp:nomenclature-citation><tp:taxon-name>
                <tp:taxon-name-part taxon-name-part-type="genus" reg="Solanum">Solanum</tp:taxon-name-part> <tp:taxon-name-part taxon-name-part-type="infraspecific-rank">section</tp:taxon-name-part> <tp:taxon-name-part taxon-name-part-type="section" reg="Lathyrocarpum">Lathyrocarpum</tp:taxon-name-part></tp:taxon-name><comment>G.Don, Series 2 <xref ref-type="bibr" rid="B106">Nee (1999)</xref>, <tp:taxon-name><tp:taxon-name-part taxon-name-part-type="genus" reg="Solanum">S.</tp:taxon-name-part> <tp:taxon-name-part taxon-name-part-type="species" reg="mortonii">mortonii</tp:taxon-name-part></tp:taxon-name> Hunz. only, excl. type.</comment></tp:nomenclature-citation><tp:nomenclature-citation><tp:taxon-name>
                <tp:taxon-name-part taxon-name-part-type="genus" reg="Solanum">Solanum</tp:taxon-name-part> <tp:taxon-name-part taxon-name-part-type="infraspecific-rank">section</tp:taxon-name-part> <tp:taxon-name-part taxon-name-part-type="section" reg="Lathyrocarpum">Lathyrocarpum</tp:taxon-name-part></tp:taxon-name><comment>G.Don, Series 4 <xref ref-type="bibr" rid="B106">Nee (1999)</xref>. Type species: <tp:taxon-name><tp:taxon-name-part taxon-name-part-type="genus" reg="Solanum">S.</tp:taxon-name-part> <tp:taxon-name-part taxon-name-part-type="species" reg="elaeagnifolium">elaeagnifolium</tp:taxon-name-part></tp:taxon-name> Cav. (incl. also <tp:taxon-name><tp:taxon-name-part taxon-name-part-type="genus" reg="Solanum">S.</tp:taxon-name-part> <tp:taxon-name-part taxon-name-part-type="species" reg="hindsianum">hindsianum</tp:taxon-name-part></tp:taxon-name>, <tp:taxon-name><tp:taxon-name-part taxon-name-part-type="genus" reg="Solanum">S.</tp:taxon-name-part> <tp:taxon-name-part taxon-name-part-type="species" reg="houstonii">houstonii</tp:taxon-name-part></tp:taxon-name> [as <tp:taxon-name><tp:taxon-name-part taxon-name-part-type="genus" reg="Solanum">S.</tp:taxon-name-part> <tp:taxon-name-part taxon-name-part-type="species" reg="tridynamum">tridynamum</tp:taxon-name-part></tp:taxon-name>]).</comment></tp:nomenclature-citation></tp:nomenclature-citation-list></tp:nomenclature><tp:treatment-sec sec-type="description" id="SECID0EW2BI"><title>Description.</title><p>Shrubs, sometimes rhizomatous, armed or unarmed. Stems terete, pubescent with multangulate, porrect-stellate or lepidote trichomes, sometimes glabrescent. Sympodial units difoliate or occasionally trifoliate or plurifoliate, not geminate. Leaves simple to shallowly lobed to occasionally somewhat pinnatifid, concolorous or discolorous, densely pubescent with multangulate, stellate or lepidote trichomes; petioles well developed, sometimes channelled above. Inflorescences terminal to lateral, usually unbranched, occasionally furcate, not bracteate, with up to 10 flowers (exceptionally to 26 flowers in <italic><tp:taxon-name><tp:taxon-name-part taxon-name-part-type="genus" reg="Solanum">S.</tp:taxon-name-part> <tp:taxon-name-part taxon-name-part-type="species" reg="houstonii">houstonii</tp:taxon-name-part></tp:taxon-name></italic>), in andromonoecious plants with a single (or two) hermaphroditic long-styled flowers at the base and all distal flowers short-styled and functionally staminate; peduncle robust, clearly distinct armed or unarmed; pedicels articulated at the base, armed or unarmed. Flowers 5-merous, actinomorphic to zygomorphic, perfect or strongly heteromorphic with long- and short-styled morphs and the plants andromonoecious. Calyx armed or unarmed, the lobes deltate and usually strongly keeled with an elongate acumen. Corolla stellate or rotate stellate, purple or occasionally white, usually with a green star at the base, the lobes spreading or slightly reflexed at anthesis. Stamens unequal, sometimes markedly so (<italic><tp:taxon-name><tp:taxon-name-part taxon-name-part-type="genus" reg="Solanum">S.</tp:taxon-name-part> <tp:taxon-name-part taxon-name-part-type="species" reg="houstonii">houstonii</tp:taxon-name-part></tp:taxon-name></italic>), the filaments equal, the anthers strongly tapering with distally directed pores, usually somewhat spreading and not connivent. Ovary conical, vestigial in strongly andromonoecious species, glabrous or sparsely stellate-pubescent; style in long-styled flowers straight or curved, glabrous or sparsely stellate-pubescent near the base; stigma clavate in long-styled flowers, vestigial in short-styled flowers. Fruit a globose berry, indehiscent or dehiscent, often enclosed in the accrescent calyx; pericarp brittle at fruit maturity, glabrous. Seeds flattened reniform, yellowish tan or blackish brown, often shiny with what appears to be a sticky substance. Chromosome number: n=12, 24, 36 (<xref ref-type="bibr" rid="B102">Moscone 1992</xref>; <xref ref-type="bibr" rid="B1">Acosta et al. 2005</xref>; <xref ref-type="bibr" rid="B122">Scaldaferro et al. 2012</xref>; <xref ref-type="bibr" rid="B28">Chiarini et al. in press</xref>).</p></tp:treatment-sec><tp:treatment-sec sec-type="distribution" id="SECID0EC4BI"><title>Distribution.</title><p>An exclusively New World group occurring in North America (western United States and Mexico) and southern South America (Argentina, Paraguay, Brazil, Uruguay, Chile). One species, <italic><tp:taxon-name><tp:taxon-name-part taxon-name-part-type="genus" reg="Solanum">S.</tp:taxon-name-part> <tp:taxon-name-part taxon-name-part-type="species" reg="elaeagnifolium">elaeagnifolium</tp:taxon-name-part></tp:taxon-name></italic>, is an invasive weed in dry areas worldwide.</p></tp:treatment-sec><tp:treatment-sec sec-type="discussion" id="SECID0ET4BI"><title>Discussion.</title><p>As discussed above under Phylogeny and as can be seen by the synonymy of the clade, members of this group were previously not thought to be closely related. Their resolution as sister to the diverse and diversifying Old World clade of spiny solanums makes them of particular interest in terms of character evolution. <xref ref-type="bibr" rid="B106">Nee (1999)</xref> placed all of the species treated here in his section <tp:taxon-name><tp:taxon-name-part taxon-name-part-type="section" reg="Lathyrocarpum">Lathyrocarpum</tp:taxon-name-part></tp:taxon-name> (whose type species is <italic><tp:taxon-name><tp:taxon-name-part taxon-name-part-type="genus" reg="Solanum">S.</tp:taxon-name-part> <tp:taxon-name-part taxon-name-part-type="species" reg="carolinense">carolinense</tp:taxon-name-part></tp:taxon-name></italic> L., see <xref ref-type="bibr" rid="B145">Wahlert et al. 2015</xref>) in two different series; in this he followed the views of <xref ref-type="bibr" rid="B61">Hunziker (1979)</xref>.</p><p>The clade, as is common with the groups of spiny solanums, has few unambiguous and unique synapomorphies. The andromonoecious habit (very weak in <italic><tp:taxon-name><tp:taxon-name-part taxon-name-part-type="genus" reg="Solanum">S.</tp:taxon-name-part> <tp:taxon-name-part taxon-name-part-type="species" reg="elaeagnifolium">elaeagnifolium</tp:taxon-name-part></tp:taxon-name></italic>), unusual dry and often dehiscent berries, dark sticky seeds, silvery pubescence and propensity to grow in arid zones are all characters that are shared by the species in this group. None of these are unique to the <italic><tp:taxon-name><tp:taxon-name-part taxon-name-part-type="genus" reg="Solanum">S.</tp:taxon-name-part> <tp:taxon-name-part taxon-name-part-type="species" reg="elaeagnifolium">elaeagnifolium</tp:taxon-name-part></tp:taxon-name></italic> group, however, either in <italic><tp:taxon-name><tp:taxon-name-part taxon-name-part-type="genus" reg="Solanum">Solanum</tp:taxon-name-part></tp:taxon-name></italic> or in <tp:taxon-name><tp:taxon-name-part taxon-name-part-type="family">Solanaceae</tp:taxon-name-part></tp:taxon-name> more widely, although the dehiscent berries of all these species (save <italic><tp:taxon-name><tp:taxon-name-part taxon-name-part-type="genus" reg="Solanum">S.</tp:taxon-name-part> <tp:taxon-name-part taxon-name-part-type="species" reg="elaeagnifolium">elaeagnifolium</tp:taxon-name-part></tp:taxon-name></italic>) are only rarely found in <italic><tp:taxon-name><tp:taxon-name-part taxon-name-part-type="genus" reg="Solanum">Solanum</tp:taxon-name-part></tp:taxon-name></italic> (e.g., <italic><tp:taxon-name><tp:taxon-name-part taxon-name-part-type="genus" reg="Solanum">S.</tp:taxon-name-part> <tp:taxon-name-part taxon-name-part-type="species" reg="tununduggae">tununduggae</tp:taxon-name-part></tp:taxon-name></italic>, <italic><tp:taxon-name><tp:taxon-name-part taxon-name-part-type="genus" reg="Solanum">S.</tp:taxon-name-part> <tp:taxon-name-part taxon-name-part-type="species" reg="vansittartensis">vansittartensis</tp:taxon-name-part></tp:taxon-name></italic> of Australia, see <xref ref-type="bibr" rid="B137">Symon 1981</xref>; <xref ref-type="bibr" rid="B68">Knapp 2002a</xref>).</p></tp:treatment-sec><tp:treatment-sec sec-type="Artificial key to the species of the S. elaeagnifolium group" id="SECID0EKBCI"><title>Artificial key to the species of the <italic><tp:taxon-name><tp:taxon-name-part taxon-name-part-type="genus" reg="Solanum">S.</tp:taxon-name-part> <tp:taxon-name-part taxon-name-part-type="species" reg="elaeagnifolium">elaeagnifolium</tp:taxon-name-part></tp:taxon-name></italic> group</title><table-wrap content-type="key" position="anchor" orientation="portrait"><table id="TID0EFHAG" rules="all"><tbody><tr><td rowspan="1" colspan="1">1</td><td rowspan="1" colspan="1">Pubescence of leaves lepidote, the trichomes with the rays fused at the base; prickles, if present, often orange; flowers mostly all perfect; stamens equal or nearly so; fruits more than 1 per infructescence</td><td rowspan="1" colspan="1">
                    <bold>1. <italic><tp:taxon-name><tp:taxon-name-part taxon-name-part-type="genus" reg="Solanum">Solanum</tp:taxon-name-part> <tp:taxon-name-part taxon-name-part-type="species" reg="elaeagnifolium">elaeagnifolium</tp:taxon-name-part></tp:taxon-name></italic></bold>
                  </td></tr><tr><td rowspan="1" colspan="1">–</td><td rowspan="1" colspan="1">Pubescence of leaves stellate or multangulate, the trichomes with the rays not fused or if very slightly fused near the base; prickles, if present, brown or yellow; flowers heteromorphic, not all perfect; stamens unequal; fruits usually 1 per infructescence.</td><td rowspan="1" colspan="1">
                    <bold>2</bold>
                  </td></tr><tr><td rowspan="1" colspan="1">2</td><td rowspan="1" colspan="1">Trichomes of stems and leaves multangulate, the rays in multiple planes; Argentina</td><td rowspan="1" colspan="1">
                    <bold>5. <italic><tp:taxon-name><tp:taxon-name-part taxon-name-part-type="genus" reg="Solanum">Solanum</tp:taxon-name-part> <tp:taxon-name-part taxon-name-part-type="species" reg="mortonii">mortonii</tp:taxon-name-part></tp:taxon-name></italic></bold>
                  </td></tr><tr><td rowspan="1" colspan="1">–</td><td rowspan="1" colspan="1">Trichomes of stems and leaves stellate, the rays in a single spreading plane (porrect-stellate)</td><td rowspan="1" colspan="1">
                    <bold>3</bold>
                  </td></tr><tr><td rowspan="1" colspan="1">3</td><td rowspan="1" colspan="1">Pedicels strongly deflexed in fruit; trichome rays always fewer than 10; midpoint equal in length to the lateral rays; flowers white; Argentina</td><td rowspan="1" colspan="1">
                    <bold>3. <italic><tp:taxon-name><tp:taxon-name-part taxon-name-part-type="genus" reg="Solanum">Solanum</tp:taxon-name-part> <tp:taxon-name-part taxon-name-part-type="species" reg="homalospermum">homalospermum</tp:taxon-name-part></tp:taxon-name></italic></bold>
                  </td></tr><tr><td rowspan="1" colspan="1">–</td><td rowspan="1" colspan="1">Pedicels erect in fruit; trichome rays usually more than 10; midpoint shorter than the lateral rays; flowers purple or lavender (occasionally white); Mexico</td><td rowspan="1" colspan="1">
                    <bold>4</bold>
                  </td></tr><!--PageBreak--><tr><td rowspan="1" colspan="1">4</td><td rowspan="1" colspan="1">Flowers weakly heteromorphic, the anthers in hermaphroditic and staminate flowers not different, straight or only slightly curved; fruiting calyx not or only sparsely prickly, usually not covering the berry by more than 2/3 of its length; Sonoran Desert</td><td rowspan="1" colspan="1">
                    <bold>2. <italic><tp:taxon-name><tp:taxon-name-part taxon-name-part-type="genus" reg="Solanum">Solanum</tp:taxon-name-part> <tp:taxon-name-part taxon-name-part-type="species" reg="hindsianum">hindsianum</tp:taxon-name-part></tp:taxon-name></italic></bold>
                  </td></tr><tr><td rowspan="1" colspan="1">–</td><td rowspan="1" colspan="1">Flowers strongly heteromorphic, the hermaphroditic flower with the anthers more or less equal in size, the staminate flowers with 3 anthers much longer than the rest and strongly curved; fruiting calyx prickly, accrescent and almost completely enclosing the berry; widespread in Mexico</td><td rowspan="1" colspan="1">
                    <bold>4. <italic><tp:taxon-name><tp:taxon-name-part taxon-name-part-type="genus" reg="Solanum">Solanum</tp:taxon-name-part> <tp:taxon-name-part taxon-name-part-type="species" reg="houstonii">houstonii</tp:taxon-name-part></tp:taxon-name></italic></bold>
                  </td></tr></tbody></table></table-wrap></tp:treatment-sec><ref-list><ref id="B106"><mixed-citation xmlns:xlink="http://www.w3.org/1999/xlink" xlink:type="simple">
          <person-group><name name-style="western"><surname>Nee</surname><given-names>M</given-names></name></person-group> (<year>1999</year>) Synopsis of <italic><tp:taxon-name><tp:taxon-name-part taxon-name-part-type="genus">Solanum</tp:taxon-name-part></tp:taxon-name></italic> in the New World. In: Nee M, Symon DE, Lester RN, Jessop JP (Eds) <tp:taxon-name><tp:taxon-name-part taxon-name-part-type="family">Solanaceae</tp:taxon-name-part></tp:taxon-name> IV: advances in biology and utilization, Royal Botanic Gardens Kew, Richmond, 285–333.</mixed-citation></ref><ref id="B102"><mixed-citation xmlns:xlink="http://www.w3.org/1999/xlink" xlink:type="simple">
          <person-group><name name-style="western"><surname>Moscone</surname><given-names>E</given-names></name></person-group> (<year>1992</year>) <article-title>Estudios sobre cromosomas meióticos en <tp:taxon-name><tp:taxon-name-part taxon-name-part-type="family">Solanaceae</tp:taxon-name-part></tp:taxon-name> de Argentina.</article-title> <source>Darwiniana</source> <volume>31</volume>: <fpage>261</fpage>–<lpage>297</lpage>.</mixed-citation></ref><ref id="B1"><mixed-citation xmlns:xlink="http://www.w3.org/1999/xlink" xlink:type="simple">
          <person-group><name name-style="western"><surname>Acosta</surname><given-names>MC</given-names></name><name name-style="western"><surname>Bernardello</surname><given-names>G</given-names></name><name name-style="western"><surname>Guerra</surname><given-names>M</given-names></name><name name-style="western"><surname>Moscone</surname><given-names>EA</given-names></name></person-group> (<year>2005</year>) <article-title>Karyotype analysis in several South American species of <italic><tp:taxon-name><tp:taxon-name-part taxon-name-part-type="genus">Solanum</tp:taxon-name-part></tp:taxon-name></italic> and <italic><tp:taxon-name><tp:taxon-name-part taxon-name-part-type="genus">Lycianthes</tp:taxon-name-part> <tp:taxon-name-part taxon-name-part-type="species">rantonnei</tp:taxon-name-part></tp:taxon-name></italic> (<tp:taxon-name><tp:taxon-name-part taxon-name-part-type="family">Solanaceae</tp:taxon-name-part></tp:taxon-name>).</article-title> <source>Taxon</source> <volume>54</volume>: <fpage>713</fpage>–<lpage>723</lpage>. <ext-link xlink:type="simple" ext-link-type="doi" xlink:href="10.2307/25065428">https://doi.org/10.2307/25065428</ext-link></mixed-citation></ref><ref id="B122"><mixed-citation xmlns:xlink="http://www.w3.org/1999/xlink" xlink:type="simple">
          <person-group><name name-style="western"><surname>Scaldaferro</surname><given-names>M</given-names></name><name name-style="western"><surname>Chiarini</surname><given-names>F</given-names></name><name name-style="western"><surname>Santiñaque</surname><given-names>FF</given-names></name><name name-style="western"><surname>Bernardello</surname><given-names>G</given-names></name><name name-style="western"><surname>Moscone</surname><given-names>EA</given-names></name></person-group> (<year>2012</year>) <article-title>Geographical pattern and ploidy levels of the weed <italic><tp:taxon-name><tp:taxon-name-part taxon-name-part-type="genus">Solanum</tp:taxon-name-part> <tp:taxon-name-part taxon-name-part-type="species">elaeagnifolium</tp:taxon-name-part></tp:taxon-name></italic> (<tp:taxon-name><tp:taxon-name-part taxon-name-part-type="family">Solanaceae</tp:taxon-name-part></tp:taxon-name>) from Argentina.</article-title> <source>Genetic Resources and Crop Evolution</source> <volume>59</volume>: <fpage>1833</fpage>–<lpage>1847</lpage>. <ext-link xlink:type="simple" ext-link-type="doi" xlink:href="10.1007/s10722-012-9807-9">https://doi.org/10.1007/s10722-012-9807-9</ext-link></mixed-citation></ref><ref id="B28"><mixed-citation xmlns:xlink="http://www.w3.org/1999/xlink" xlink:type="simple">
          <person-group><name name-style="western"><surname>Chiarini</surname><given-names>F</given-names></name><name name-style="western"><surname>Lipari</surname><given-names>D</given-names></name><name name-style="western"><surname>Barboza</surname><given-names>GE</given-names></name><name name-style="western"><surname>Knapp</surname><given-names>D</given-names></name></person-group> (<year>in press</year>) <tp:taxon-name><tp:taxon-name-part taxon-name-part-type="family">Solanaceae</tp:taxon-name-part></tp:taxon-name>, in IOPB Chromosome Reports. Taxon.</mixed-citation></ref><ref id="B145"><mixed-citation xmlns:xlink="http://www.w3.org/1999/xlink" xlink:type="simple">
          <person-group><name name-style="western"><surname>Wahlert</surname><given-names>GA</given-names></name><name name-style="western"><surname>Chiarini</surname><given-names>F</given-names></name><name name-style="western"><surname>Bohs</surname><given-names>L</given-names></name></person-group> (<year>2015</year>) <article-title>A revision of <tp:taxon-name><tp:taxon-name-part taxon-name-part-type="genus">Solanum</tp:taxon-name-part> <tp:taxon-name-part taxon-name-part-type="infraspecific-rank">section</tp:taxon-name-part> <tp:taxon-name-part taxon-name-part-type="section">Lathyrocarpum</tp:taxon-name-part></tp:taxon-name> (the Carolinense clade, <tp:taxon-name><tp:taxon-name-part taxon-name-part-type="family">Solanaceae</tp:taxon-name-part></tp:taxon-name>).</article-title> <source>Systematic Botany</source> <volume>40</volume>: <fpage>853</fpage>–<lpage>887</lpage>. <ext-link xlink:type="simple" ext-link-type="doi" xlink:href="10.1600/036364415X689302">https://doi.org/10.1600/036364415X689302</ext-link></mixed-citation></ref><ref id="B61"><mixed-citation xmlns:xlink="http://www.w3.org/1999/xlink" xlink:type="simple">
          <person-group><name name-style="western"><surname>Hunziker</surname><given-names>AT</given-names></name></person-group> (<year>1979</year>) Estudios sobre <tp:taxon-name><tp:taxon-name-part taxon-name-part-type="family">Solanaceae</tp:taxon-name-part></tp:taxon-name> IX: <italic><tp:taxon-name><tp:taxon-name-part taxon-name-part-type="genus">Solanum</tp:taxon-name-part> <tp:taxon-name-part taxon-name-part-type="species">mortonii</tp:taxon-name-part></tp:taxon-name></italic>, especie nueva del noroeste de Argentina. Kurtziana 12–13: 133–138.</mixed-citation></ref><ref id="B137"><mixed-citation xmlns:xlink="http://www.w3.org/1999/xlink" xlink:type="simple">
          <person-group><name name-style="western"><surname>Symon</surname><given-names>DE</given-names></name></person-group> (<year>1981</year>) <article-title>A revision of <italic><tp:taxon-name><tp:taxon-name-part taxon-name-part-type="genus">Solanum</tp:taxon-name-part></tp:taxon-name></italic> in Australia.</article-title> <source>Journal of the Adelaide Botanic Garden</source> <volume>4</volume>: <fpage>1</fpage>–<lpage>367</lpage>.</mixed-citation></ref><ref id="B68"><mixed-citation xmlns:xlink="http://www.w3.org/1999/xlink" xlink:type="simple">
          <person-group><name name-style="western"><surname>Knapp</surname><given-names>S</given-names></name></person-group> (<year>2002a</year>) <article-title>Tobacco to tomatoes: a phylogenetic perspective on fruit diversity in the <tp:taxon-name><tp:taxon-name-part taxon-name-part-type="family">Solanaceae</tp:taxon-name-part></tp:taxon-name>.</article-title> <source>Journal of Experimental Botany</source> <volume>53</volume>: <fpage>2001</fpage>–<lpage>2022</lpage>. <ext-link xlink:type="simple" ext-link-type="doi" xlink:href="10.1093/jxb/erf068">https://doi.org/10.1093/jxb/erf068</ext-link></mixed-citation></ref></ref-list></tp:taxon-treatment>
