# Supplementary material for: A revision of the Solanum elaeagnifolium clade (Elaeagnifolium clade; subgenus Leptostemonum, Solanaceae)
Source: PhytoKeys. 2017 Aug 7;(84):1–104. doi: 10.3897/phytokeys.84.12695 (PMC5624188; doi:10.3897/phytokeys.84.12695)
Supplement: XML Treatment for Solanum homalospermum [file phytokeys.84.12695-treatment4.xml]

<!DOCTYPE tp:taxon-treatment
  PUBLIC "-//TaxonX//DTD Taxonomic Treatment Publishing DTD v0 20100105//EN" "tax-treatment-NSO.dtd">
<tp:taxon-treatment xmlns:tp="http://www.plazi.org/taxpub"><tp:treatment-meta><kwd-group><label>Taxon classification</label><kwd><named-content xmlns:xlink="http://www.w3.org/1999/xlink" content-type="kingdom">Plantae</named-content></kwd><kwd><named-content xmlns:xlink="http://www.w3.org/1999/xlink" content-type="order">Solanales</named-content></kwd><kwd><named-content xmlns:xlink="http://www.w3.org/1999/xlink" content-type="family">Solanaceae</named-content></kwd></kwd-group><mixed-citation publication-type="journal"><person-group><name><surname>Knapp</surname><given-names>Sandra</given-names></name><name><surname>Sagona</surname><given-names>Eva</given-names></name><name><surname>Carbonell</surname><given-names>Anna K.Z.</given-names></name><name><surname>Chiarini</surname><given-names>Franco</given-names></name></person-group><article-title>A revision of the <italic><tp:taxon-name><tp:taxon-name-part taxon-name-part-type="genus" reg="Solanum">Solanum</tp:taxon-name-part> <tp:taxon-name-part taxon-name-part-type="species" reg="elaeagnifolium">elaeagnifolium</tp:taxon-name-part></tp:taxon-name></italic> clade (Elaeagnifolium clade; subgenus <tp:taxon-name><tp:taxon-name-part taxon-name-part-type="subgenus" reg="Leptostemonum">Leptostemonum</tp:taxon-name-part></tp:taxon-name>, <tp:taxon-name><tp:taxon-name-part taxon-name-part-type="family">Solanaceae</tp:taxon-name-part></tp:taxon-name>)</article-title><source>PhytoKeys</source><day>7</day><month>8</month><year>2017</year><volume>2017</volume><issue>84</issue><fpage>1</fpage><lpage>104</lpage><pub-id pub-id-type="doi">10.3897/phytokeys.84.12695</pub-id></mixed-citation></tp:treatment-meta><tp:nomenclature><label>3.</label><tp:taxon-name>
              <tp:taxon-name-part taxon-name-part-type="genus" reg="Solanum">Solanum</tp:taxon-name-part>
              <tp:taxon-name-part taxon-name-part-type="species" reg="homalospermum">homalospermum</tp:taxon-name-part>
            </tp:taxon-name><tp:taxon-authority>Chiarini, Brittonia 56: 284. 2004.</tp:taxon-authority><xref ref-type="fig" rid="F2">Figures 2B</xref><xref ref-type="fig" rid="F9">, 9</xref></tp:nomenclature><tp:treatment-sec sec-type="material" id="SECID0EQ4BK"><title>Type.</title><p>Argentina. Córdoba: Dpto. Sobremonte, a 6 km de San Francisco de Chañar, a orilla de ruta rumbo a Lucio V. Mansilla, <named-content xmlns:xlink="http://www.w3.org/1999/xlink" content-type="dwc:verbatimCoordinates" xlink:type="simple"><named-content content-type="geo-json" specific-use="{&#34;type&#34;:&#34;Point&#34;,&#34;coordinates&#34;:[-63.999722,-29.776111]}" id="NCID0EZ4BK" xlink:type="simple">29°46'34"S, 63°59'59"W</named-content></named-content>, 29 Nov 2001, <italic>F. Chiarini, G. Barboza &amp; M. Matesevach 505</italic> (holotype: CORD [CORD00004226]; isotype: NY [NY00804056]).</p><fig id="F9" position="float" orientation="portrait"><label>Figure 9.</label><caption><p>
                  <italic><tp:taxon-name><tp:taxon-name-part taxon-name-part-type="genus" reg="Solanum">Solanum</tp:taxon-name-part> <tp:taxon-name-part taxon-name-part-type="species" reg="homalospermum">homalospermum</tp:taxon-name-part></tp:taxon-name></italic> Chiarini <bold>A</bold> Whole plant <bold>B</bold> Stellate trichome from adaxial leaf surface, seen from the side <bold>C</bold> Stellate trichome from adaxial leaf surface, seen from above, D. Long-styled flower <bold>E</bold> Calyx <bold>F</bold> Spread corolla <bold>G</bold> Dorsal view of stamen <bold>H</bold> Ventral view of stamen <bold>I</bold> Gynoecium of long-styled flower <bold>J</bold> Gynoecium of short-styled flower, K. Fruit <bold>L</bold> Seed <bold>M</bold> Transverse section of seed. Drawn by Laura Ribulgo. All from <italic>Chiarini et al. 505</italic> (CORD). Reproduced with permission from Flora Argentina (<xref ref-type="bibr" rid="B23">Chiarini 2013</xref>).</p></caption><graphic xmlns:xlink="http://www.w3.org/1999/xlink" xlink:href="phytokeys-84-001-g009.jpg" position="float" orientation="portrait" xlink:type="simple" id="oo_148807.jpg"/></fig></tp:treatment-sec><tp:treatment-sec sec-type="description" id="SECID0EU6BK"><title>Description.</title><p>Erect rhizomatous shrub, 0.3–0.5 m tall. Stems sparsely armed or more commonly unarmed; young stems densely pubescent, the trichomes stellate, porrect, yellowish golden, sessile and short-stalked, the rays 6–8, ca. 1 mm long, the midpoints up to 1 mm long, equal in length to the rays; prickles if present 5–6 mm long, straight, slightly wider at the base, pale yellowish brown; bark of older stems smooth, brown or yellowish brown from persistent pubescence. Sympodial units difoliate or trifoliate, not markedly geminate. Leaves simple, 3–8 cm long, 1–3.1 cm wide, elliptic to narrowly elliptic, 4–5 times longer than wide, mostly concolorous, drying yellowish green to green; adaxial surfaces densely pubescent with translucent, mostly sessile porrect, stellate trichomes, the rays 8–14, 0.05–0.2(0.3) mm long, straight, the midpoint up to 0.1 mm, often reduced; abaxial surfaces densely pubescent with stalked porrect, stellate trichomes, the stalks to 0.5 mm long, the rays 8–10, 0.4–0.6 mm long, the midpoint shorter; principal veins 4–8 pairs, impressed adaxially, flat abaxially, spreading at ca. 45° to the midvein, the tertiary venation mostly not visible due to the dense pubescence; base acute; margins entire, rarely very shallowly lobed, the lobes 2–3 on each side, the sinus extending only 1/8 or less of the distance to the midvein, rounded; apex obtuse, rarely rounded; petiole 0.5–1.5 cm long, densely stellate-pubescent like the young stem, prickly, the prickles ca. 2 mm long, acicular. Inflorescences terminal or lateral, to 5 cm long, with up to 10 flowers, unbranched; peduncle less than 0.2 cm long, the lowest flower arising from very near the main axis; pedicels ca. 2 cm long, ca. 2 mm in diameter, robust, articulated near the base, densely stellate-pubescent like the leaf blades, the basal flower with the pedicel prickly, the prickles 2–3 mm long, orange-yellow; pedicel scars prominent, spaced 0.5–1.5 cm apart, space between the basal flower and the next much longer than that between the more distal staminate flowers. Buds ellipsoid, the calyx ca. 1/2 of the corolla length prior to anthesis. Flowers strongly heteromorphic and the plants andromonoecious, only the basal flower perfect and long-styled, the rest functionally staminate and short-styled. Calyx conical or cup-shaped, the tube 3–5 mm long, the lobes (3)6–8 mm long, 3–4 mm wide at base, lanceolate or long-deltate with acuminate apices, densely stellate-pubescent abaxially like the leaf blades, prickly in basal hermaphroditic flowers. Corolla 3–4 cm in diameter, white, drying yellowish-light brown, stellate, lobed for ca. 1/2 of the length, the lobes 0.8–1.5 cm long, ca. 1.2 cm wide, broadly deltate, densely stellate-pubescent abaxially. Stamens unequal, with the 2 adaxial anthers shorter than the 3 abaxial anthers; filament tube 1–1.5 mm, free portion of the filaments 3–5 mm; anthers 8–12 mm long, free, slightly unequal, poricidal at the tips, the pores about the same diameter as the anther apices, clearly delineated, the anther surface smooth to finely papillose. Ovary globose, minutely puberulent with simple glandular trichomes and some stellate trichomes; style of hermaphroditic flowers ca. 10 mm long, glabrous or minutely puberulent in the lower half; stigma capitate, papillose. Fruit a globose berry, 1 per infructescence, 1.2–3.5 cm in diameter when dry, the pericarp thin, smooth, glabrous, greyish brown and chartaceous when mature, when immature light green with dark stripes or marbled pattern, drying dark brown; fruiting pedicels 3–4 cm long, ca. 2 mm in diameter at base, 3–4 mm at apex, woody, strongly deflexed, sparsely armed with straight yellowish red prickles or unarmed, channelled in dry specimens; fruiting calyx accrescent, to 1.5 cm long, the lobes covering 2/3 or the entirety of the mature fruit, sparsely prickly. Seeds ca 10–30 per berry, 5–6 mm long, ca. 2.5 mm wide, flattened, reniform-rounded, brown, the surface minutely pitted and somewhat warty. Chromosome number: n=ca. 24 (<xref ref-type="bibr" rid="B28">Chiarini et al. in press</xref>; <italic>Chiarini 505</italic>).</p></tp:treatment-sec><tp:treatment-sec sec-type="distribution" id="SECID0EAACK"><title>Distribution</title><p>(Figure <xref ref-type="fig" rid="F8">8</xref>). <italic><tp:taxon-name><tp:taxon-name-part taxon-name-part-type="genus" reg="Solanum">Solanum</tp:taxon-name-part> <tp:taxon-name-part taxon-name-part-type="species" reg="homalospermum">homalospermum</tp:taxon-name-part></tp:taxon-name></italic> is endemic to north central Argentina in the Provinces of Córdoba and adjacent Catamarca at ca. 700 m elevation.</p></tp:treatment-sec><tp:treatment-sec sec-type="ecology" id="SECID0EVACK"><title>Ecology and habitat.</title><p>
              <italic><tp:taxon-name><tp:taxon-name-part taxon-name-part-type="genus" reg="Solanum">Solanum</tp:taxon-name-part> <tp:taxon-name-part taxon-name-part-type="species" reg="homalospermum">homalospermum</tp:taxon-name-part></tp:taxon-name></italic> grows in open areas in the dry Chaco forest region; the vegetation at the type locality is a highly disturbed palm (<italic><tp:taxon-name><tp:taxon-name-part taxon-name-part-type="genus" reg="Trithrinax">Trithrinax</tp:taxon-name-part></tp:taxon-name></italic> Mart., <tp:taxon-name><tp:taxon-name-part taxon-name-part-type="family">Arecaceae</tp:taxon-name-part></tp:taxon-name>) woodland-grassland (<xref ref-type="bibr" rid="B151">Zak and Cabido 2002</xref>). This species has a complex root system that facilitates vegetative reproduction and spread like other members of the Elaeagnifolium clade.</p></tp:treatment-sec><tp:treatment-sec sec-type="Common names and uses" id="SECID0EWBCK"><title>Common names and uses.</title><p>None known.</p></tp:treatment-sec><tp:treatment-sec sec-type="Preliminary conservation status" id="SECID0E2BCK"><title>Preliminary conservation status</title><p>(<xref ref-type="bibr" rid="B63">IUCN 2016</xref>). Endangered/Critically Endangered (<abbrev xmlns:xlink="http://www.w3.org/1999/xlink" xlink:title="Endangered" id="ABBRID0EFCCK" xlink:type="simple">EN</abbrev>/<abbrev xmlns:xlink="http://www.w3.org/1999/xlink" xlink:title="Critically Endangered" id="ABBRID0EJCCK" xlink:type="simple">CR</abbrev>). <abbrev xmlns:xlink="http://www.w3.org/1999/xlink" xlink:title="Extent of Occurrence" id="ABBRID0ENCCK" xlink:type="simple">EOO</abbrev> = 273 km<sup>2</sup> (<abbrev xmlns:xlink="http://www.w3.org/1999/xlink" xlink:title="Endangered" id="ABBRID0ETCCK" xlink:type="simple">EN</abbrev>- Endangered); <abbrev xmlns:xlink="http://www.w3.org/1999/xlink" xlink:title="Area of Occupancy" id="ABBRID0EXCCK" xlink:type="simple">AOO</abbrev> = 12 km<sup>2</sup> (<abbrev xmlns:xlink="http://www.w3.org/1999/xlink" xlink:title="Endangered" id="ABBRID0E4CCK" xlink:type="simple">EN</abbrev> – Endangered). <italic><tp:taxon-name><tp:taxon-name-part taxon-name-part-type="genus" reg="Solanum">Solanum</tp:taxon-name-part> <tp:taxon-name-part taxon-name-part-type="species" reg="homalospermum">homalospermum</tp:taxon-name-part></tp:taxon-name></italic> might best be considered <abbrev xmlns:xlink="http://www.w3.org/1999/xlink" xlink:title="Critically Endangered" id="ABBRID0EMDCK" xlink:type="simple">CR</abbrev> (Critically Endangered) because the <abbrev xmlns:xlink="http://www.w3.org/1999/xlink" xlink:title="Extent of Occurrence" id="ABBRID0EQDCK" xlink:type="simple">EOO</abbrev> and <abbrev xmlns:xlink="http://www.w3.org/1999/xlink" xlink:title="Area of Occupancy" id="ABBRID0EUDCK" xlink:type="simple">AOO</abbrev> measures are at the low end of the <abbrev xmlns:xlink="http://www.w3.org/1999/xlink" xlink:title="Endangered" id="ABBRID0EYDCK" xlink:type="simple">EN</abbrev> scale (<xref ref-type="bibr" rid="B63">IUCN 2016</xref>). It is known only known from two localities (see Specimens examined) and despite repeated recent searches by F. Chiarini and colleagues, has not been found since its first description.</p></tp:treatment-sec><tp:treatment-sec sec-type="discussion" id="SECID0EAECK"><title>Discussion.</title><p>
              <italic><tp:taxon-name><tp:taxon-name-part taxon-name-part-type="genus" reg="Solanum">Solanum</tp:taxon-name-part> <tp:taxon-name-part taxon-name-part-type="species" reg="homalospermum">homalospermum</tp:taxon-name-part></tp:taxon-name></italic> is partially sympatric with <italic><tp:taxon-name><tp:taxon-name-part taxon-name-part-type="genus" reg="Solanum">S.</tp:taxon-name-part> <tp:taxon-name-part taxon-name-part-type="species" reg="elaeagnifolium">elaeagnifolium</tp:taxon-name-part></tp:taxon-name></italic> and <italic><tp:taxon-name><tp:taxon-name-part taxon-name-part-type="genus" reg="Solanum">S.</tp:taxon-name-part> <tp:taxon-name-part taxon-name-part-type="species" reg="mortonii">mortonii</tp:taxon-name-part></tp:taxon-name></italic>. It is similar to <italic><tp:taxon-name><tp:taxon-name-part taxon-name-part-type="genus" reg="Solanum">S.</tp:taxon-name-part> <tp:taxon-name-part taxon-name-part-type="species" reg="elaeagnifolium">elaeagnifolium</tp:taxon-name-part></tp:taxon-name></italic> in its narrowly elliptic or lanceolate leaves, but can be distinguished from that species by its porrect-stellate, rather than lepidote, pubescence and strongly andromonoecious breeding system with a single hermaphroditic flower at the base of the inflorescence. It differs from <italic><tp:taxon-name><tp:taxon-name-part taxon-name-part-type="genus" reg="Solanum">S.</tp:taxon-name-part> <tp:taxon-name-part taxon-name-part-type="species" reg="mortonii">mortonii</tp:taxon-name-part></tp:taxon-name></italic> in its lanceolate, concolorous leaves, porrect-stellate rather than multangulate pubescence, and in its strongly deflexed fruiting pedicel. <italic><tp:taxon-name><tp:taxon-name-part taxon-name-part-type="genus" reg="Solanum">Solanum</tp:taxon-name-part> <tp:taxon-name-part taxon-name-part-type="species" reg="homalospermum">homalospermum</tp:taxon-name-part></tp:taxon-name></italic> occurs at (usually) lower elevations and to the east of the main distribution of <italic><tp:taxon-name><tp:taxon-name-part taxon-name-part-type="genus" reg="Solanum">S.</tp:taxon-name-part> <tp:taxon-name-part taxon-name-part-type="species" reg="mortonii">mortonii</tp:taxon-name-part></tp:taxon-name></italic> (see Figs <xref ref-type="fig" rid="F8">8</xref> and <xref ref-type="fig" rid="F12">12</xref>).</p></tp:treatment-sec><tp:treatment-sec sec-type="material" id="SECID0E2GCK"><title>Specimens examined.</title><p>
              <bold>ARGENTINA</bold>. <bold>Catamarca</bold>: La Paz, km 981, 4 Apr 1950, <italic>Brizuela 1164[a</italic>] (CORD). <bold>Córdoba</bold>: Sobremonte, Sierra del Norte, ca. 6-7 km al oeste de la plaza de San Francisco de Chañar, rumbo a Lucio V. Mansilla, 20 Jan 1987, <italic>Hunziker</italic> &amp; <italic>Subils 24942</italic> (CORD).</p><!--PageBreak--></tp:treatment-sec><tp:treatment-sec><!--Section generated to contain objects referenced in tp:taxon-treatment.--><fig id="F2" position="float" orientation="portrait"><label>Figure 2.</label><caption><p>Flowers of members of the Elaeagnifolium clade. <bold>A</bold> <italic><tp:taxon-name><tp:taxon-name-part taxon-name-part-type="genus" reg="Solanum">Solanum</tp:taxon-name-part> <tp:taxon-name-part taxon-name-part-type="species" reg="elaeagnifolium">elaeagnifolium</tp:taxon-name-part></tp:taxon-name></italic>, with divergent anthers of approximately equal size and shape (Argentina, Mendoza, <italic>Knapp et al. 10470</italic>) <bold>B</bold> <italic><tp:taxon-name><tp:taxon-name-part taxon-name-part-type="genus" reg="Solanum">Solanum</tp:taxon-name-part> <tp:taxon-name-part taxon-name-part-type="species" reg="homalospermum">homalospermum</tp:taxon-name-part></tp:taxon-name></italic> (Argentina, Catamarca, <italic>Chiarini et al. 505</italic>) <bold>C</bold> <italic><tp:taxon-name><tp:taxon-name-part taxon-name-part-type="genus" reg="Solanum">Solanum</tp:taxon-name-part> <tp:taxon-name-part taxon-name-part-type="species" reg="hindsianum">hindsianum</tp:taxon-name-part></tp:taxon-name></italic> (cultivated in Arizona) <bold>D</bold> <italic><tp:taxon-name><tp:taxon-name-part taxon-name-part-type="genus" reg="Solanum">Solanum</tp:taxon-name-part> <tp:taxon-name-part taxon-name-part-type="species" reg="houstonii">houstonii</tp:taxon-name-part></tp:taxon-name></italic>, hermaphroditic flower and strongly curved buds (Mexico, Yucatán, <italic>Peña-Chocarro et al. 407</italic>) <bold>E</bold> <italic><tp:taxon-name><tp:taxon-name-part taxon-name-part-type="genus" reg="Solanum">Solanum</tp:taxon-name-part> <tp:taxon-name-part taxon-name-part-type="species" reg="houstonii">houstonii</tp:taxon-name-part></tp:taxon-name></italic>, staminate flower (Mexico, Querétaro, <italic>Ochoterena et al. 976</italic>) <bold>F</bold> <italic><tp:taxon-name><tp:taxon-name-part taxon-name-part-type="genus" reg="Solanum">Solanum</tp:taxon-name-part> <tp:taxon-name-part taxon-name-part-type="species" reg="mortonii">mortonii</tp:taxon-name-part></tp:taxon-name></italic> (cultivated in Córdoba; from <italic>Barboza et al. 644</italic>). Photographs <bold>A, D, E</bold> by S. Knapp; <bold>B, F</bold> by F. Chiarini; <bold>C</bold> by Eugene Sturla.</p></caption><graphic xmlns:xlink="http://www.w3.org/1999/xlink" xlink:href="phytokeys-84-001-g002.jpg" position="float" orientation="portrait" xlink:type="simple" id="oo_148800.jpg"/></fig><fig id="F8" position="float" orientation="portrait"><label>Figure 8.</label><caption><p>Distribution of <italic><tp:taxon-name><tp:taxon-name-part taxon-name-part-type="genus" reg="Solanum">S.</tp:taxon-name-part> <tp:taxon-name-part taxon-name-part-type="species" reg="hindsianum">hindsianum</tp:taxon-name-part></tp:taxon-name></italic> and <italic><tp:taxon-name><tp:taxon-name-part taxon-name-part-type="genus" reg="Solanum">S.</tp:taxon-name-part> <tp:taxon-name-part taxon-name-part-type="species" reg="homalospermum">homalospermum</tp:taxon-name-part></tp:taxon-name></italic>.</p></caption><graphic xmlns:xlink="http://www.w3.org/1999/xlink" xlink:href="phytokeys-84-001-g008.jpg" position="float" orientation="portrait" xlink:type="simple" id="oo_148806.jpg"/></fig><fig id="F12" position="float" orientation="portrait"><label>Figure 12.</label><caption><p>Distribution of <italic><tp:taxon-name><tp:taxon-name-part taxon-name-part-type="genus" reg="Solanum">S.</tp:taxon-name-part> <tp:taxon-name-part taxon-name-part-type="species" reg="houstonii">houstonii</tp:taxon-name-part></tp:taxon-name></italic> and <italic><tp:taxon-name><tp:taxon-name-part taxon-name-part-type="genus" reg="Solanum">S.</tp:taxon-name-part> <tp:taxon-name-part taxon-name-part-type="species" reg="mortonii">mortonii</tp:taxon-name-part></tp:taxon-name></italic>.</p></caption><graphic xmlns:xlink="http://www.w3.org/1999/xlink" xlink:href="phytokeys-84-001-g012.jpg" position="float" orientation="portrait" xlink:type="simple" id="oo_148810.jpg"/></fig></tp:treatment-sec><ref-list><ref id="B23"><mixed-citation xmlns:xlink="http://www.w3.org/1999/xlink" xlink:type="simple">
          <person-group><name name-style="western"><surname>Chiarini</surname><given-names>FE</given-names></name></person-group> (<year>2013</year>) <italic><tp:taxon-name><tp:taxon-name-part taxon-name-part-type="genus">Solanum</tp:taxon-name-part></tp:taxon-name></italic> Grupo VI. <tp:taxon-name><tp:taxon-name-part taxon-name-part-type="genus">Leptostemonum</tp:taxon-name-part></tp:taxon-name>. In Barboza GE (Ed) Flora Argentina: Flora Vascular de la República Argentina, <tp:taxon-name><tp:taxon-name-part taxon-name-part-type="class">Dicotyledoneae</tp:taxon-name-part></tp:taxon-name>, <tp:taxon-name><tp:taxon-name-part taxon-name-part-type="family">Solanaceae</tp:taxon-name-part></tp:taxon-name> Vol. 13. Instituto de Botánica Darwinion, San Isidro, 206–231.</mixed-citation></ref><ref id="B28"><mixed-citation xmlns:xlink="http://www.w3.org/1999/xlink" xlink:type="simple">
          <person-group><name name-style="western"><surname>Chiarini</surname><given-names>F</given-names></name><name name-style="western"><surname>Lipari</surname><given-names>D</given-names></name><name name-style="western"><surname>Barboza</surname><given-names>GE</given-names></name><name name-style="western"><surname>Knapp</surname><given-names>D</given-names></name></person-group> (<year>in press</year>) <tp:taxon-name><tp:taxon-name-part taxon-name-part-type="family">Solanaceae</tp:taxon-name-part></tp:taxon-name>, in IOPB Chromosome Reports. Taxon.</mixed-citation></ref><ref id="B151"><mixed-citation xmlns:xlink="http://www.w3.org/1999/xlink" xlink:type="simple">
          <person-group><name name-style="western"><surname>Zak</surname><given-names>MR</given-names></name><name name-style="western"><surname>Cabido</surname><given-names>M</given-names></name></person-group> (<year>2002</year>) <article-title>Spatial patterns of the Chaco vegetation of central Argentina: integration of remote sensing and phytosociology.</article-title> <source>Applied Vegetation Science</source> <volume>5</volume>: <fpage>213</fpage>–<lpage>226</lpage>. <ext-link xlink:type="simple" ext-link-type="doi" xlink:href="10.1111/j.1654-109X.2002.tb00551.x">https://doi.org/10.1111/j.1654-109X.2002.tb00551.x</ext-link></mixed-citation></ref><ref id="B63"><mixed-citation xmlns:xlink="http://www.w3.org/1999/xlink" xlink:type="simple">
          <institution xlink:type="simple">IUCN</institution> (<year>2016</year>) Guidelines for Using the IUCN Red List Categories and Criteria. Version 12. Prepared by the Standards and Petitions Subcommittee. Downloadable from <ext-link xlink:type="simple" ext-link-type="uri" xlink:href="http://www.iucnredlist.org/documents/RedListGuidelines.pdf">http://www.iucnredlist.org/documents/RedListGuidelines.pdf</ext-link></mixed-citation></ref></ref-list></tp:taxon-treatment>
