# Supplementary material for: A revision of the Solanum elaeagnifolium clade (Elaeagnifolium clade; subgenus Leptostemonum, Solanaceae)
Source: PhytoKeys. 2017 Aug 7;(84):1–104. doi: 10.3897/phytokeys.84.12695 (PMC5624188; doi:10.3897/phytokeys.84.12695)
Supplement: XML Treatment for Solanum mortonii [file phytokeys.84.12695-treatment6.xml]

<!DOCTYPE tp:taxon-treatment
  PUBLIC "-//TaxonX//DTD Taxonomic Treatment Publishing DTD v0 20100105//EN" "tax-treatment-NSO.dtd">
<tp:taxon-treatment xmlns:tp="http://www.plazi.org/taxpub"><tp:treatment-meta><kwd-group><label>Taxon classification</label><kwd><named-content xmlns:xlink="http://www.w3.org/1999/xlink" content-type="kingdom">Plantae</named-content></kwd><kwd><named-content xmlns:xlink="http://www.w3.org/1999/xlink" content-type="order">Solanales</named-content></kwd><kwd><named-content xmlns:xlink="http://www.w3.org/1999/xlink" content-type="family">Solanaceae</named-content></kwd></kwd-group><mixed-citation publication-type="journal"><person-group><name><surname>Knapp</surname><given-names>Sandra</given-names></name><name><surname>Sagona</surname><given-names>Eva</given-names></name><name><surname>Carbonell</surname><given-names>Anna K.Z.</given-names></name><name><surname>Chiarini</surname><given-names>Franco</given-names></name></person-group><article-title>A revision of the <italic><tp:taxon-name><tp:taxon-name-part taxon-name-part-type="genus" reg="Solanum">Solanum</tp:taxon-name-part> <tp:taxon-name-part taxon-name-part-type="species" reg="elaeagnifolium">elaeagnifolium</tp:taxon-name-part></tp:taxon-name></italic> clade (Elaeagnifolium clade; subgenus <tp:taxon-name><tp:taxon-name-part taxon-name-part-type="subgenus" reg="Leptostemonum">Leptostemonum</tp:taxon-name-part></tp:taxon-name>, <tp:taxon-name><tp:taxon-name-part taxon-name-part-type="family">Solanaceae</tp:taxon-name-part></tp:taxon-name>)</article-title><source>PhytoKeys</source><day>7</day><month>8</month><year>2017</year><volume>2017</volume><issue>84</issue><fpage>1</fpage><lpage>104</lpage><pub-id pub-id-type="doi">10.3897/phytokeys.84.12695</pub-id></mixed-citation></tp:treatment-meta><tp:nomenclature><label>5.</label><tp:taxon-name>
              <tp:taxon-name-part taxon-name-part-type="genus" reg="Solanum">Solanum</tp:taxon-name-part>
              <tp:taxon-name-part taxon-name-part-type="species" reg="mortonii">mortonii</tp:taxon-name-part>
            </tp:taxon-name><tp:taxon-authority>Hunz., Kurtziana 12-13: 133, fig. 1. 1979.</tp:taxon-authority><xref ref-type="fig" rid="F2">Figures 2F</xref><xref ref-type="fig" rid="F3">, 3 C, D</xref><xref ref-type="fig" rid="F11">, 11</xref></tp:nomenclature><tp:treatment-sec sec-type="material" id="SECID0EM2DK"><title>Type.</title><p>Argentina. Catamarca: Dpto. Capayán, San Pablo, between Concepción and Huillapima, 700 m, <italic>A. Hunziker &amp; R. Subils 22764</italic> (lectotype, designated by <xref ref-type="bibr" rid="B23">Chiarini 2013</xref>, pg. 221: CORD [CORD00004247]; isolectotype: CORD [CORD00004248]).</p></tp:treatment-sec><tp:treatment-sec sec-type="description" id="SECID0EY2DK"><title>Description.</title><p>Erect rhizomatous shrub, to 1 m tall. Stems erect, woody, armed or unarmed; young stem densely stellate-pubescent, the trichomes multangulate, translucent, short-stalked, the rays 10–12, ca. 0.5 mm long; prickles if present 5–6 mm long, needle-like and straight, pale yellowish brown; bark smooth, brown or yellowish brown from persistent pubescence. Sympodial units difoliate, not markedly geminate. Leaves simple, (2-)4–9 cm long, (1-)2–4 cm wide, elliptic, ca. 3 times longer than wide, discolorous, drying yellowish green to greyish green; adaxial surfaces densely stellate-pubescent but the leaf blade tissue visible, the trichomes multangulate, translucent, sessile, the rays 10–12, ca. 0.5 mm long; abaxial surfaces more densely pubescent with similar multangulate trichomes; principal veins 5–7 pairs, impressed adaxially, flat abaxially, spreading at ca. 45° to the midvein, the tertiary venation usually visible in dry material; base truncate to slightly cordate, often somewhat oblique; margins shallowly lobed, the lobes 4–7 on each side, of varying sizes, becoming smaller towards the leaf apex, the sinuses extending only 1/4 or less of the distance to the midvein, triangular; apex acute to somewhat rounded, rarely obtuse; petiole 1–2 cm long, densely stellate-pubescent like the young stem, unarmed. Inflorescences terminal or lateral, to 6.5 cm long, with up to 10 flowers, unbranched; peduncle 1.5–3 cm long, densely pubescent with multangulate trichomes like those of the stems; pedicels 0.4–1 cm long, ca. 1.5 mm in diameter, robust, articulated less than 0.5 mm from the base, densely pubescent like the leaf blade; pedicel scars prominent, spaced ca. 0.5 cm apart. Buds turbinate, the corolla strongly exserted from the calyx tube prior the anthesis. Flowers 5-merous, strongly heteromorphic and the plants andromonoecious, only the basal flower perfect (hermaphroditic), the distal flowers functionally staminate and short-styled. Calyx conical or cup-shaped, the tube 5–6 mm long, strongly keeled, the lobes 7–10 mm long, ca. 1.5 mm wide at base, subulate, densely pubescent abaxially with multangulate trichomes. Corolla 3–3.5 cm in diameter, pentagonal, pale lavender, drying pale brown, barely lobed, interpetalar tissue abundant, the lobes ca. 0.2 cm long, ca. 0.1 cm wide, mere acumens, densely pubescent with multangulate trichomes abaxially along the midveins and surfaces exposed in bud. Stamens equal or very slightly unequal and the adaxial anthers slightly shorter; filament tube ca. 0.5 mm, free portion of the filaments ca. 2 mm; anthers 7–12 mm long, free, occasionally very slightly unequal, poricidal at the tips, the pores about <!--PageBreak--><!--PageBreak-->the same diameter as the anther apices, clearly delineated, the anther surface smooth to finely papillose. Ovary globose, glabrous or minutely glandular puberulent; style of hermaphroditic flowers ca. 1 cm long, glabrous; stigma capitate, papillose. Fruit a globose berry, 1 per infructescence, ca. 2 cm in diameter when dry, the pericarp thin, smooth, glabrous, light green, when immature with dark stripes or marbled pattern, drying dark brown or brown-reddish and shattering; fruiting pedicels 1–1.7 cm long, ca. 1.5 mm in diameter at base, ca. 2.5 mm at apex, woody, erect, sparsely armed with straight yellowish red prickles or unarmed; fruiting calyx somewhat accrescent, to 2 cm long, the lobes covering up to 1/3 of the mature fruit, usually unarmed, if prickly the prickles needle-like and straight. Seeds ca. 40 per berry, 4–5 mm long, 3–4 mm, flattened, reniform-rounded, black, the surfaces minutely pitted. Chromosome number: not known.</p></tp:treatment-sec><tp:treatment-sec sec-type="distribution" id="SECID0EB3DK"><title>Distribution</title><p>(Figure <xref ref-type="fig" rid="F12">12</xref>). <italic><tp:taxon-name><tp:taxon-name-part taxon-name-part-type="genus" reg="Solanum">Solanum</tp:taxon-name-part> <tp:taxon-name-part taxon-name-part-type="species" reg="mortonii">mortonii</tp:taxon-name-part></tp:taxon-name></italic> is endemic to northern Argentina in the Province of Catamarca at 600 to 1000 m elevation.</p></tp:treatment-sec><tp:treatment-sec sec-type="ecology" id="SECID0EW3DK"><title>Ecology and habitat.</title><p>Like some other members of the group, <italic><tp:taxon-name><tp:taxon-name-part taxon-name-part-type="genus" reg="Solanum">S.</tp:taxon-name-part> <tp:taxon-name-part taxon-name-part-type="species" reg="mortonii">mortonii</tp:taxon-name-part></tp:taxon-name></italic> has rhizomatous stems (see Fig. <xref ref-type="fig" rid="F4">4C</xref>) and is apparently clonal; it grows on rocky shaded or open banks in dry forests and can form large colonies.</p></tp:treatment-sec><tp:treatment-sec sec-type="Common names and uses" id="SECID0EL4DK"><title>Common names and uses.</title><p>None recorded.</p></tp:treatment-sec><tp:treatment-sec sec-type="Preliminary conservation status" id="SECID0EQ4DK"><title>Preliminary conservation status</title><p>(<xref ref-type="bibr" rid="B63">IUCN 2016</xref>). <abbrev xmlns:xlink="http://www.w3.org/1999/xlink" xlink:title="Endangered" id="ABBRID0E14DK" xlink:type="simple">EN</abbrev> (Endangered). <abbrev xmlns:xlink="http://www.w3.org/1999/xlink" xlink:title="Extent of Occurrence" id="ABBRID0E54DK" xlink:type="simple">EOO</abbrev> = 1,115 km<sup>2</sup> (<abbrev xmlns:xlink="http://www.w3.org/1999/xlink" xlink:title="Endangered" id="ABBRID0EE5DK" xlink:type="simple">EN</abbrev> – Endangered); <abbrev xmlns:xlink="http://www.w3.org/1999/xlink" xlink:title="Area of Occupancy" id="ABBRID0EI5DK" xlink:type="simple">AOO</abbrev> = 32 km<sup>2</sup> (<abbrev xmlns:xlink="http://www.w3.org/1999/xlink" xlink:title="Endangered" id="ABBRID0EO5DK" xlink:type="simple">EN</abbrev> – Endangered). <italic><tp:taxon-name><tp:taxon-name-part taxon-name-part-type="genus" reg="Solanum">Solanum</tp:taxon-name-part> <tp:taxon-name-part taxon-name-part-type="species" reg="mortonii">mortonii</tp:taxon-name-part></tp:taxon-name></italic> has a very narrow distribution along the Sierra de Ambato and is not common where it occurs. It does, however, appear to reproduce vegetatively through underground stems, so may persist well within this narrow range.</p></tp:treatment-sec><tp:treatment-sec sec-type="discussion" id="SECID0E45DK"><title>Discussion.</title><p>
              <italic><tp:taxon-name><tp:taxon-name-part taxon-name-part-type="genus" reg="Solanum">Solanum</tp:taxon-name-part> <tp:taxon-name-part taxon-name-part-type="species" reg="mortonii">mortonii</tp:taxon-name-part></tp:taxon-name></italic> is a striking species with dense greyish silvery pubescence. It is sympatric with <italic><tp:taxon-name><tp:taxon-name-part taxon-name-part-type="genus" reg="Solanum">S.</tp:taxon-name-part> <tp:taxon-name-part taxon-name-part-type="species" reg="elaeagnifolium">elaeagnifolium</tp:taxon-name-part></tp:taxon-name></italic>, and differs from that species in its multangulate, rather than lepidote, trichomes, its broader leaves and strongly andromonoecious habit. This species is restricted to very small area in the eastern part of Catamarca province, Argentina. During attempts to germinate seeds in order to perform mitotic chromosome counts number from rootlets, all seeds collected proved to be inviable. This suggests that <italic><tp:taxon-name><tp:taxon-name-part taxon-name-part-type="genus" reg="Solanum">S.</tp:taxon-name-part> <tp:taxon-name-part taxon-name-part-type="species" reg="mortonii">mortonii</tp:taxon-name-part></tp:taxon-name></italic> has some type of reproductive abnormality or that seeds have very time-limited viability.</p></tp:treatment-sec><tp:treatment-sec sec-type="material" id="SECID0EEAEK"><title>Specimens examined.</title><p>
              <bold>Argentina</bold>. <bold>Catamarca</bold>: Capayán, San Pablo, a 1 km saliendo San Pablo rumbo a Concepción, 23 Feb 2003, <italic>Barboza et al. 633</italic> (CORD); Capayán, San Pablo, a unos 100 m de la Iglesia San Pablo rumbo a Huillapima, 23 Feb 2003, <italic>Barboza et al. 639</italic> (CORD); Capayán, subiendo a la Cuesta de los Angeles, entre km 12/13, 24 Feb 2003, <italic>Barboza et al. 644</italic> (CORD); Capayán, San Pablo, pasando el Río (vado) de San Pablo, 10 Feb 2012, <italic>Barboza et al. 3437</italic> (BM, CORD); Capayán, San Pablo, entre la Iglesia y el Río (vado) de San Pablo, 10 Feb 2012, <italic>Barboza et al. 3438</italic> (BM, CORD); Capayán, desde Miraflores rumbo a Los Angeles, a 19 km de Los Angeles, 10 Feb 2012, <italic>Barboza et al. 3439</italic> (BM, CORD); La Paz, El Potrero, 23 Apr 1947, <italic>Brizuela 1181</italic> (W); Capayán, Concepción, Quebrada El Totoral, 10 Jan 1909, <italic>Castillón 1030</italic> (LIL); Capayán, San Pablo, Sierra Ambato, 3 Feb 1910, <italic>Castillón 1628</italic> (LIL); Capayán, Sierra de Ambato, falda E, subiendo por la Quebrada de Simbolar desde Concepción hacia La Abuelita, 21 Nov 1965, <italic>Hunziker et al. 18322</italic> (CORD, <!--PageBreak-->NY, US); Capayán, Sierra de Ambato, falda E, subiendo por la cuesta entre Miraflores y Los Angeles, 27 Nov 1965, <italic>Hunziker et al. 18333</italic> (CORD, NY, US); Capayán, Sierra de Ambato, falda E, subiendo por la cuesta entre Miraflores y Los Angeles, 16 Mar 1972, <italic>Hunziker 21889</italic> (CORD); Capayán, Sierra de Ambato, falda E, subiendo por la cuesta entre Miraflores y Los Angeles, 16 Mar 1972, <italic>Hunziker 21895</italic> (CORD, NY).</p></tp:treatment-sec><tp:treatment-sec><!--Section generated to contain objects referenced in tp:taxon-treatment.--><fig id="F2" position="float" orientation="portrait"><label>Figure 2.</label><caption><p>Flowers of members of the Elaeagnifolium clade. <bold>A</bold> <italic><tp:taxon-name><tp:taxon-name-part taxon-name-part-type="genus" reg="Solanum">Solanum</tp:taxon-name-part> <tp:taxon-name-part taxon-name-part-type="species" reg="elaeagnifolium">elaeagnifolium</tp:taxon-name-part></tp:taxon-name></italic>, with divergent anthers of approximately equal size and shape (Argentina, Mendoza, <italic>Knapp et al. 10470</italic>) <bold>B</bold> <italic><tp:taxon-name><tp:taxon-name-part taxon-name-part-type="genus" reg="Solanum">Solanum</tp:taxon-name-part> <tp:taxon-name-part taxon-name-part-type="species" reg="homalospermum">homalospermum</tp:taxon-name-part></tp:taxon-name></italic> (Argentina, Catamarca, <italic>Chiarini et al. 505</italic>) <bold>C</bold> <italic><tp:taxon-name><tp:taxon-name-part taxon-name-part-type="genus" reg="Solanum">Solanum</tp:taxon-name-part> <tp:taxon-name-part taxon-name-part-type="species" reg="hindsianum">hindsianum</tp:taxon-name-part></tp:taxon-name></italic> (cultivated in Arizona) <bold>D</bold> <italic><tp:taxon-name><tp:taxon-name-part taxon-name-part-type="genus" reg="Solanum">Solanum</tp:taxon-name-part> <tp:taxon-name-part taxon-name-part-type="species" reg="houstonii">houstonii</tp:taxon-name-part></tp:taxon-name></italic>, hermaphroditic flower and strongly curved buds (Mexico, Yucatán, <italic>Peña-Chocarro et al. 407</italic>) <bold>E</bold> <italic><tp:taxon-name><tp:taxon-name-part taxon-name-part-type="genus" reg="Solanum">Solanum</tp:taxon-name-part> <tp:taxon-name-part taxon-name-part-type="species" reg="houstonii">houstonii</tp:taxon-name-part></tp:taxon-name></italic>, staminate flower (Mexico, Querétaro, <italic>Ochoterena et al. 976</italic>) <bold>F</bold> <italic><tp:taxon-name><tp:taxon-name-part taxon-name-part-type="genus" reg="Solanum">Solanum</tp:taxon-name-part> <tp:taxon-name-part taxon-name-part-type="species" reg="mortonii">mortonii</tp:taxon-name-part></tp:taxon-name></italic> (cultivated in Córdoba; from <italic>Barboza et al. 644</italic>). Photographs <bold>A, D, E</bold> by S. Knapp; <bold>B, F</bold> by F. Chiarini; <bold>C</bold> by Eugene Sturla.</p></caption><graphic xmlns:xlink="http://www.w3.org/1999/xlink" xlink:href="phytokeys-84-001-g002.jpg" position="float" orientation="portrait" xlink:type="simple" id="oo_148800.jpg"/></fig><fig id="F3" position="float" orientation="portrait"><label>Figure 3.</label><caption><p>Fruits of members of the Elaeagnifolium clade. <bold>A</bold> <italic><tp:taxon-name><tp:taxon-name-part taxon-name-part-type="genus" reg="Solanum">Solanum</tp:taxon-name-part> <tp:taxon-name-part taxon-name-part-type="species" reg="elaeagnifolium">elaeagnifolium</tp:taxon-name-part></tp:taxon-name></italic>, immature berries with green mottling (Argentina, Córdoba, <italic>Barboza et al. 3434</italic>) <bold>B</bold> <italic><tp:taxon-name><tp:taxon-name-part taxon-name-part-type="genus" reg="Solanum">Solanum</tp:taxon-name-part> <tp:taxon-name-part taxon-name-part-type="species" reg="elaeagnifolium">elaeagnifolium</tp:taxon-name-part></tp:taxon-name></italic>, mature fruit with sticky tan seeds (Argentina, Córdoba, <italic>Barboza et al. 3435</italic>) <bold>C</bold> <italic><tp:taxon-name><tp:taxon-name-part taxon-name-part-type="genus" reg="Solanum">Solanum</tp:taxon-name-part> <tp:taxon-name-part taxon-name-part-type="species" reg="mortonii">mortonii</tp:taxon-name-part></tp:taxon-name></italic>, immature fruit exerted from the calyx (Argentina, Catamarca, <italic>Barboza et al. 3439</italic>) <bold>D</bold> <italic><tp:taxon-name><tp:taxon-name-part taxon-name-part-type="genus" reg="Solanum">Solanum</tp:taxon-name-part> <tp:taxon-name-part taxon-name-part-type="species" reg="mortonii">mortonii</tp:taxon-name-part></tp:taxon-name></italic>, mature fruit exerted from the calyx (Argentina, Catamarca, <italic>Barboza et al. 3438</italic>) <bold>E</bold> <italic><tp:taxon-name><tp:taxon-name-part taxon-name-part-type="genus" reg="Solanum">Solanum</tp:taxon-name-part> <tp:taxon-name-part taxon-name-part-type="species" reg="houstonii">houstonii</tp:taxon-name-part></tp:taxon-name></italic>, immature fruit enclosed in accrescent calyx (Mexico, Querétero, <italic>Ochoterena et al. 976</italic>) <bold>F</bold> <italic><tp:taxon-name><tp:taxon-name-part taxon-name-part-type="genus" reg="Solanum">Solanum</tp:taxon-name-part> <tp:taxon-name-part taxon-name-part-type="species" reg="houstonii">houstonii</tp:taxon-name-part></tp:taxon-name></italic>, mature fruit enclosed in accrescent calyx with black seeds (Mexico, Querétero, <italic>Ochoterena et al. 976</italic>). Photographs by S. Knapp.</p></caption><graphic xmlns:xlink="http://www.w3.org/1999/xlink" xlink:href="phytokeys-84-001-g003.jpg" position="float" orientation="portrait" xlink:type="simple" id="oo_148801.jpg"/></fig><fig id="F11" position="float" orientation="portrait"><label>Figure 11.</label><caption><p>Lectotype of <italic><tp:taxon-name><tp:taxon-name-part taxon-name-part-type="genus" reg="Solanum">S.</tp:taxon-name-part> <tp:taxon-name-part taxon-name-part-type="species" reg="tridynamum">tridynamum</tp:taxon-name-part></tp:taxon-name></italic> Dunal. Unpublished drawing by T.F. Node-Véran (1773–1852) based on an illustration of Sessé and Mociño (MPU310713). Reproduced with permission of the Université de Montpellier – Herbier MPU (Service de Patrimoine Historique); copyright Université de Montpellier – Herbier MPU (SPH).</p></caption><graphic xmlns:xlink="http://www.w3.org/1999/xlink" xlink:href="phytokeys-84-001-g011.jpg" position="float" orientation="portrait" xlink:type="simple" id="oo_148809.jpg"/></fig><fig id="F12" position="float" orientation="portrait"><label>Figure 12.</label><caption><p>Distribution of <italic><tp:taxon-name><tp:taxon-name-part taxon-name-part-type="genus" reg="Solanum">S.</tp:taxon-name-part> <tp:taxon-name-part taxon-name-part-type="species" reg="houstonii">houstonii</tp:taxon-name-part></tp:taxon-name></italic> and <italic><tp:taxon-name><tp:taxon-name-part taxon-name-part-type="genus" reg="Solanum">S.</tp:taxon-name-part> <tp:taxon-name-part taxon-name-part-type="species" reg="mortonii">mortonii</tp:taxon-name-part></tp:taxon-name></italic>.</p></caption><graphic xmlns:xlink="http://www.w3.org/1999/xlink" xlink:href="phytokeys-84-001-g012.jpg" position="float" orientation="portrait" xlink:type="simple" id="oo_148810.jpg"/></fig><fig id="F4" position="float" orientation="portrait"><label>Figure 4.</label><caption><p>Habitats of members of the Elaeagnifolium clade. <bold>A</bold> <italic><tp:taxon-name><tp:taxon-name-part taxon-name-part-type="genus" reg="Solanum">Solanum</tp:taxon-name-part> <tp:taxon-name-part taxon-name-part-type="species" reg="elaeagnifolium">elaeagnifolium</tp:taxon-name-part></tp:taxon-name></italic>, old stems with persistent berries and young new stems from underground rhizomes (Argentina, Mendoza, <italic>Knapp et al. 10470</italic>) <bold>B</bold> <italic><tp:taxon-name><tp:taxon-name-part taxon-name-part-type="genus" reg="Solanum">Solanum</tp:taxon-name-part> <tp:taxon-name-part taxon-name-part-type="species" reg="houstonii">houstonii</tp:taxon-name-part></tp:taxon-name></italic> on rocky slope (Mexico, Querétaro, <italic>Ochoterena et al. 976</italic>) <bold>C</bold> <italic><tp:taxon-name><tp:taxon-name-part taxon-name-part-type="genus" reg="Solanum">Solanum</tp:taxon-name-part> <tp:taxon-name-part taxon-name-part-type="species" reg="mortonii">mortonii</tp:taxon-name-part></tp:taxon-name></italic>, plant dug up showing extensive underground stems (Argentina, Catamarca, <italic>Barboza et al. 3437</italic>) <bold>D</bold> <italic><tp:taxon-name><tp:taxon-name-part taxon-name-part-type="genus" reg="Solanum">Solanum</tp:taxon-name-part> <tp:taxon-name-part taxon-name-part-type="species" reg="mortonii">mortonii</tp:taxon-name-part></tp:taxon-name></italic>, large population on rocky slopes (Argentina, Catamarca, <italic>Barboza et al. 3437</italic>). Photographs by S. Knapp</p></caption><graphic xmlns:xlink="http://www.w3.org/1999/xlink" xlink:href="phytokeys-84-001-g004.jpg" position="float" orientation="portrait" xlink:type="simple" id="oo_148802.jpg"/></fig></tp:treatment-sec><ref-list><ref id="B23"><mixed-citation xmlns:xlink="http://www.w3.org/1999/xlink" xlink:type="simple">
          <person-group><name name-style="western"><surname>Chiarini</surname><given-names>FE</given-names></name></person-group> (<year>2013</year>) <italic><tp:taxon-name><tp:taxon-name-part taxon-name-part-type="genus">Solanum</tp:taxon-name-part></tp:taxon-name></italic> Grupo VI. <tp:taxon-name><tp:taxon-name-part taxon-name-part-type="genus">Leptostemonum</tp:taxon-name-part></tp:taxon-name>. In Barboza GE (Ed) Flora Argentina: Flora Vascular de la República Argentina, <tp:taxon-name><tp:taxon-name-part taxon-name-part-type="class">Dicotyledoneae</tp:taxon-name-part></tp:taxon-name>, <tp:taxon-name><tp:taxon-name-part taxon-name-part-type="family">Solanaceae</tp:taxon-name-part></tp:taxon-name> Vol. 13. Instituto de Botánica Darwinion, San Isidro, 206–231.</mixed-citation></ref><ref id="B63"><mixed-citation xmlns:xlink="http://www.w3.org/1999/xlink" xlink:type="simple">
          <institution xlink:type="simple">IUCN</institution> (<year>2016</year>) Guidelines for Using the IUCN Red List Categories and Criteria. Version 12. Prepared by the Standards and Petitions Subcommittee. Downloadable from <ext-link xlink:type="simple" ext-link-type="uri" xlink:href="http://www.iucnredlist.org/documents/RedListGuidelines.pdf">http://www.iucnredlist.org/documents/RedListGuidelines.pdf</ext-link></mixed-citation></ref></ref-list></tp:taxon-treatment>
